# Supplementary material for: Structuring research methods and data with the research object model: genomics workflows as a case study
Source: J Biomed Semantics. 2014 Sep 18;5:41. doi: 10.1186/2041-1480-5-41 (PMC4177597; doi:10.1186/2041-1480-5-41)
Supplement: Supplementary file 1 — Additional file 1: Research Object results. KEGG and Concept Profile Analysis comparison results. (XLS 10 KB) [file 13326_2013_187_MOESM1_ESM.xls]

## Sheet: comparison
SNP ID	Gene name	Illig et al annotation	KEGG	Concept profile matching
rs174547	FADS1	very long unsaturated fatty acid biosynthesis (desaturation)	path:hsa01040 Biosynthesis of unsaturated fatty acids - Homo sapiens (human)	unsaturated fatty acid biosynthesis
rs2014355	ACADS	mitochondrial fatty acid beta‐oxidation	path:hsa00071 Fatty acid metabolism - Homo sapiens (human)	fatty acid beta-oxidation
rs211718	ACADM	mitochondrial fatty acid beta‐oxidation	path:hsa00071 Fatty acid metabolism - Homo sapiens (human)	fatty acid beta-oxidation
rs2286963	ACADL	mitochondrial fatty acid beta‐oxidation	path:hsa00071 Fatty acid metabolism - Homo sapiens (human)	fatty acid beta-oxidation
rs9393903	ELOVL2	very long unsaturated fatty acid biosynthesis (elongation)	path:hsa00062 Fatty acid elongation - Homo sapiens (human)	unsaturated fatty acid biosynthesis
rs2216405	CPS1	Glutamate metabolism	path:hsa00250 Alanine aspartate and glutamate metabolism - Homo sapiens (human)	urea cycle
rs7156144	PLEKHH1	gene function unknown; suggested SNP function: metabolism of plasmalogen	-1	stimulation of tumor necrosis factor production
rs11158519	SYNE2	gene function unknown; suggested SNP function: sphingosine‐1‐phosphate phosphatase 1 activity.	-1	centrosome positioning
rs168622	SPTLC3	sphingolipid biosynthesis	path:hsa00600 Sphingolipid metabolism - Homo sapiens (human)	sphingolipid biosynthesis
rs8396	ETFDH	fatty acid beta‐oxidation, suggested SNP function: acylcarnitine hydroxylation and carboxylation	-1	choline metabolism
rs7094971	SLC16A9	solute carrier, orphan receptor (study suggests carnitine to be the substrate)	-1	glucokinase regulator
rs2046813	ACSL1	The gene is not discussed further in the paper	path:hsa00071 Fatty acid metabolism - Homo sapiens (human)	cutin biosynthesis
rs603424	SCD	mono‐unsaturated long chain fatty acid biosynthesis (desaturation)	path:hsa01040 Biosynthesis of unsaturated fatty acids - Homo sapiens (human)	unsaturated fatty acid biosynthesis
rs272889	SLC22A4	active transport of carnitine and acetyl‐carnitine	-1	organic cation transport
rs541503	PHGD	serine biosynthesis	path:hsa00260 Glycine serine and threonine metabolism - Homo sapiens (human)	l-serine biosynthesis
